# Supplementary material for: Light in the Rational Treatment of Autism? Effects of Metformin on Steroid Hormones in a Patient with Polycystic Ovarian Syndrome (PCOS)
Source: Life (Basel). 2022 Oct 28;12(11):1736. doi: 10.3390/life12111736 (PMC9696325; doi:10.3390/life12111736)
Supplement: Supplementary file 1 [file life-12-01736-s001.zip]

Archive with 1 entries (1 files):
- life-1930469-supplementary.pdf
